# Supplementary material for: An Optimized Lock Solution Containing Micafungin, Ethanol and Doxycycline Inhibits Candida albicans and Mixed C. albicans – Staphyloccoccus aureus Biofilms
Source: PLoS One. 2016 Jul 18;11(7):e0159225. doi: 10.1371/journal.pone.0159225 (PMC4948884; doi:10.1371/journal.pone.0159225)
Supplement: S1 File — (XLSX) [file pone.0159225.s001.xlsx]

## Sheet: MICA+EtOH checkerboards
Percent biofilm metabolic activity data for Table 1 and 2
Micafungin + EtOH checkerboard experiments
Drug concentrations are given in bold; MICA concentrations vary across columns and EtOH concentrations vary across rows. Concentrations are in units of μg/mL for MICA and in % v/v for EtOH.
MICA+EtOH checkerboards, prevention:
	Replicate #1:
[MICA]	0.0313	0.01565	0.007825	0.0039125	0.00195625	0.00097813	0.00048906	0.00024453	0.00012227	6.113e-05	0	Controls (SC5314 only)	[EtOH]
	-0.00323625	-0.00323625	0	-0.00323625	-0.00323625	0	-0.00323625	-0.00323625	-0.00647249	0.02589	-0.00323625	0.94822	20
	0.00647249	0.00647249	0.00970874	0.00970874	0.00323625	0.00970874	0.00647249	0.00323625	0.00647249	0.00647249	0.00323625	0.996764	10
	0.135922	0.126214	0.116505	0.126214	0.0776699	0.100324	0.0906149	0.135922	0.18123	0.307443	0.420712	1.01942	5
	0.00970874	0.00323625	0.278317	0.598706	0.517799	0.423948	0.414239	0.71521	0.731392	0.66343	0.932039	1.0356	2.5
	0.00323625	0.00323625	0.378641	0.462783	0.391586	0.459547	0.533981	0.669903	0.834951	0.915858	1.16181		1.25
	0.00323625	0.00323625	0.514563	0.621359	0.576052	0.873786	0.857605	1.13916	1.65696	1.8123	1.73786		0.625
	0.00647249	0.00970874	0.372168	1.09385	1.14239	1.30744	1.40777	1.91909	2.18123	2.59223	2.6343		0.3125
	0	0.00323625	0.673139	1.83495	2.25243	2.31392	2.63754	2.76052	3.17476	3.59871			0
	Replicate #2:
[MICA]	0.0313	0.01565	0.007825	0.0039125	0.00195625	0.00097813	0.00048906	0.00024453	0.00012227	6.113e-05	0	Controls (SC5314 only)	[EtOH]
	-0.00860585	-0.00860585	-0.00860585	-0.00860585	-0.00860585	-0.00860585	-0.00860585	-0.00860585	-0.00860585	-0.00860585	-0.00860585	1.31325	20
	0.0258176	0.0189329	0.0120482	0.00516351	0.00516351	0.00516351	0.00516351	-0.00172117	0.00516351	0.0120482	0.00516351	1.51979	10
	0.170396	0.211704	0.356282	0.314974	0.273666	0.266781	0.253012	0.273666	0.246127	0.342513	0.666093	0.184165	5
	-0.00172117	-0.00172117	0.493976	1.14802	1.26506	0.900172	1.15491	1.23064	1.32014	1.4716	1.39587	0.982788	2.5
	0.00516351	0.00516351	0.728055	1.03787	0.748709	0.659208	1.09983	1.04475	1.23752	0.989673	1.58176		1.25
	-0.00172117	0.00516351	0.590361	1.01721	0.824441	0.824441	0.858864	0.790017	0.989673	2.12565	1.75387		0.625
	0.0120482	0.0189329	0.728055	1.67814	0.803787	1.69191	2.4148	1.98795	3.06196	3.51635	3.82616		0.3125
	0.00516351	0.00516351	1.01721	4.92771	3.17212	3.64716	3.59897	3.99828	4.16351	4.3494			0
	Replicate #3:
[MICA]	0.0313	0.01565	0.007825	0.0039125	0.00195625	0.00097813	0.00048906	0.00024453	0.00012227	6.113e-05	0	Controls (SC5314 only)	[EtOH]
	-0.00860585	-0.00860585	-0.00860585	-0.00860585	-0.00860585	-0.00860585	-0.00860585	-0.00860585	-0.00860585	-0.00860585	-0.00860585	1.31325	20
	0.0258176	0.0189329	0.0120482	0.00516351	0.00516351	0.00516351	0.00516351	-0.00172117	0.00516351	0.0120482	0.00516351	1.51979	10
	0.170396	0.211704	0.356282	0.314974	0.273666	0.266781	0.253012	0.273666	0.246127	0.342513	0.666093	0.184165	5
	-0.00172117	-0.00172117	0.493976	1.14802	1.26506	0.900172	1.15491	1.23064	1.32014	1.4716	1.39587	0.982788	2.5
	0.00516351	0.00516351	0.728055	1.03787	0.748709	0.659208	1.09983	1.04475	1.23752	0.989673	1.58176		1.25
	-0.00172117	0.00516351	0.590361	1.01721	0.824441	0.824441	0.858864	0.790017	0.989673	2.12565	1.75387		0.625
	0.0120482	0.0189329	0.728055	1.67814	0.803787	1.69191	2.4148	1.98795	3.06196	3.51635	3.82616		0.3125
	0.00516351	0.00516351	1.01721	4.92771	3.17212	3.64716	3.59897	3.99828	4.16351	4.3494			0
MICA+EtOH checkerboards, treatment:
	Replicate #1:
[MICA]	0.0313	0.01565	0.007825	0.0039125	0.00195625	0.00097813	0.00048906	0.00024453	0.00012227	6.113e-05	0	Controls (no drugs; top 4 wells contain SC5314 cells only, bottom four wells are negative controls)	[EtOH]
	0.0417457	0.00126502	0.00126502	0.00126502	0.120177	0.00632511	0.120177	0.00632511	0.428843	0.815939	0.87919	0.980392	20
	0.993042	0.904491	1.14231	0.891841	0.426312	0.83112	1.03858	1.06894	0.952562	1.08159	1.04617	0.734978	10
	2.54649	1.58254	1.75206	0.621126	1.27388	1.03099	1.36749	2.20999	1.537	1.37255	1.31183	1.0487	5
	0.249209	0.555345	1.23087	1.70145	1.8735	2.11385	1.52435	0.904491	1.35484	0.562935	1.19039	1.23593	2.5
	0.0442758	0.0847565	1.5876	2.01265	0.975332	1.43327	1.45857	1.48387	1.34978	1.06388	0.8716	-0.00126502	1.25
	0.0240354	0.0417457	1.72929	1.73435	0.937381	1.10942	2.01012	1.47881	1.50664	1.45351	0.623656	-0.00126502	0.625
	0.0518659	0.0619861	1.42568	2.33144	1.9241	1.49146	1.98988	1.64326	2.18469	2.47818	1.65591	0.00379507	0.3125
	0.140417	0.504744	1.81784	3.25743	2.4883	2.09867	2.62745	2.08096	2.53131	1.85832	1.78748	-0.00126502	0
	Replicate #2:
[MICA]	0.0313	0.01565	0.007825	0.0039125	0.00195625	0.00097813	0.00048906	0.00024453	0.00012227	6.113e-05	0	Controls (no drugs; top 4 wells contain SC5314 cells only, bottom four wells are negative controls)	[EtOH]
	-0.000602047	-0.00180614	-0.000602047	-0.00180614	-0.00180614	-0.00180614	-0.00180614	-0.00180614	-0.00180614	-0.000602047	-0.000602047	1.14931	20
	0.239013	0.189645	0.171583	0.169175	0.14991	0.157134	0.200482	0.18242	0.20891	0.207706	0.28236	1.24804	10
	0.0174594	0.00421433	0.00180614	0.198073	0.291993	0.349789	0.259482	0.372667	0.334136	0.40879	0.4413	0.863937	5
	0.0114389	0.00180614	0.0090307	0.359422	0.378688	0.532812	0.364238	0.265503	0.331728	0.322095	0.2354	0.738712	2.5
	0.00662252	0.00421433	0.0210716	0.612282	0.478627	0.904877	0.723058	0.779651	0.879591	0.689344	0.638772	0.000602047	1.25
	0.012643	0.00421433	0.0632149	0.577363	0.756773	1.05178	0.762793	0.494281	0.612282	0.74112	0.844672	0.000602047	0.625
	0.0415412	0.00782661	0.133052	0.72065	0.883203	0.825406	0.570138	0.582179	0.695364	0.939795	1.04455	0.000602047	0.3125
	0.0957255	0.0186635	0.0740518	0.910897	0.861529	1.08549	0.933775	1.26129	1.01445	1.19627	-0.00180614	-0.00180614	0
	Replicate #3:
[MICA]	0.0313	0.01565	0.007825	0.0039125	0.00195625	0.00097813	0.00048906	0.00024453	0.00012227	6.113e-05	0	Controls (no drugs; top 4 wells contain SC5314 cells only, bottom four wells are negative controls)	[EtOH]
	-0.000746547	-0.000746547	0.000746547	-0.000746547	-0.000746547	-0.00223964	-0.00223964	-0.00223964	-0.00223964	-0.000746547	0.000746547	1.37887	20
	0.278462	0.287421	0.474057	0.285928	0.270997	0.245614	0.182904	0.257559	0.203807	0.290407	0.366555	0.833893	10
	0.778649	0.532288	0.833893	0.539754	0.66816	0.490482	0.547219	0.535274	0.530795	0.574095	0.786114	0.93841	5
	0.145577	0.0410601	0.0291153	0.0619634	0.491975	0.91452	0.942889	1.05338	1.01456	0.941396	0.951848	0.848824	2.5
	0.0619634	0.0216499	0.0186637	0.112729	1.02501	1.18029	1.26689	1.06532	0.902576	0.600971	0.572602	0.000746547	1.25
	0.162001	0.0216499	0.0171706	0.173946	1.10265	1.31318	1.65808	1.25943	1.42814	0.910041	0.762225	-0.000746547	0.625
	0.339679	0.273983	0.0261292	0.263531	1.40276	1.3072	1.63867	1.40724	1.40724	0.517357	0.660694	0.00223964	0.3125
	0.126166	0.212766	-0.000746547	0.629339	1.53714	1.55058	1.59836	0.281448	1.31915	0.871221	1.22956	-0.00223964	0

## Sheet: MICA+DOX checkboards
Percent biofilm metabolic activity data for Table 1 and 2
Micafungin + DOX checkerboard experiments
Drug concentrations are given in bold; MICA concentrations vary across columns and DOX concentrations vary across rows. Concentrations are in units of μg/mL for both drugs.
MICA+DOX checkerboards, prevention:
	Replicate #1:
	from 05/05/2014
[MICA]	0.0313	0.01565	0.007825	0.0039125	0.00195625	0.00097813	0.00048906	0.00024453	0.00012227	6.113e-05	0	Controls (no drugs; top 4 wells contain SC5314 cells only, bottom four wells are negative controls)	[DOX]
	0.0553126	0.040446	0.0448185	0.0483166	0.0491911	0.045693	0.0553126	0.0570617	0.0623087	0.0684303	0.0561871	1.0951	800
	0.040446	0.101662	0.117403	0.118277	0.103411	0.11303	0.127022	0.128771	0.123524	0.113905	0.127022	1.10647	400
	0.14976	0.368387	0.559904	0.555531	0.558155	0.448841	0.508308	0.509182	0.542414	0.551159	0.595759	0.925448	200
	0.0194578	0.0780498	0.475951	0.463708	0.473328	0.456712	0.467206	0.520551	0.486445	0.555531	0.562527	0.872978	100
	0.00371666	0.0107127	0.571272	0.628115	0.590512	0.599257	0.652602	0.699825	0.661347	0.722562	0.706821	0.000218627	50
	0.00109314	0.00109314	0.540665	0.568649	0.60188	0.617621	0.571272	0.693704	0.671841	0.714692	0.707696	0.000218627	25
	0.000218627	0.00196764	0.608876	0.640359	0.72606	0.749672	0.730433	0.754919	0.767162	0.800394	0.839746	0.000218627	12.5
	0.000218627	0.00546568	0.826629	0.768037	0.940315	0.912331	0.85024	0.872978	0.882597	0.905334	0.608002	-0.000655881	0
	Replicate #2:
	from 05/05/2014
[MICA]	0.0313	0.01565	0.007825	0.0039125	0.00195625	0.00097813	0.00048906	0.00024453	0.00012227	6.113e-05	0	Controls (no drugs; top 4 wells contain SC5314 cells only, bottom four wells are negative controls)	[DOX]
	0.0547798	0.0526316	0.0461869	0.0644468	0.0537057	0.0612245	0.0558539	0.0526316	0.0547798	0.0429646	0.0504834	1.15789	800
	0.597207	0.0300752	0.0794844	0.134264	0.0730397	0.0816327	0.158969	0.0762621	0.0784103	0.0633727	0.0515575	0.829216	400
	0.192266	0.332975	0.649839	0.612245	0.58754	0.639098	0.588614	0.597207	0.577873	0.544576	0.607948	0.944146	200
	0.0182599	0.125671	0.638024	0.723953	0.67884	0.680988	0.763695	0.800215	0.711063	0.75188	0.672395	1.06874	100
	0.00214823	0.00644468	0.525242	0.591837	0.548872	0.583244	0.543502	0.561762	0.56928	0.571429	0.558539	0	50
	0.00214823	0.00107411	0.686359	0.81203	0.84855	0.863588	0.874329	0.888292	0.843179	0.773362	0.756176	0	25
	0	0.00107411	0.619764	0.792696	0.842105	0.828142	0.858217	0.914071	0.86681	0.871106	0.875403	0	12.5
	0.00107411	0.00107411	0.804511	1.05156	1.13856	1.12245	1.12137	1.20838	1.23308	1.25349	0.682062	0	0
MICA+DOX checkerboards, treatment:
	Replicate #1:
	from 05/06/2014
[MICA]	0.0313	0.01565	0.007825	0.0039125	0.00195625	0.00097813	0.00048906	0.00024453	0.00012227	6.113e-05	0	Controls (no drugs; top 4 wells contain SC5314 cells only, bottom four wells are negative controls)	[DOX]
	0.966073	0.878711	0.673452	0.502969	0.483461	0.452078	0.519932	0.524173	0.484309	0.504665	0.65564	0.904156	800
	0.703138	0.816794	0.940628	0.917727	0.918575	0.780322	0.823579	0.865988	0.905852	0.933842	0.99067	1.06107	400
	0.162002	0.633588	0.906701	0.905852	0.896522	0.868533	0.807464	0.826124	0.890585	0.917727	0.966921	1.03053	200
	0.0441052	0.573367	0.801527	0.918575	0.890585	0.913486	0.903308	0.891433	0.888041	0.967769	1.02545	1.00424	100
	0.0508906	0.593723	1.05598	1.05004	1.14673	1.11705	1.14758	1.13147	1.11366	1.13062	1.14589	0	50
	0.0195081	0.486853	0.569975	0.843087	0.912638	0.923664	0.994063	0.849873	0.935539	0.947413	0.987277	0	25
	0.0619169	0.492791	0.905852	0.862595	1.01696	1.00594	0.965225	0.834606	1.05513	1.04919	1.0704	0	12.5
	0.0831213	0.64631	1.05683	1.10602	1.09669	1.13486	1.13401	1.07464	1.1145	1.10008	1.12553	0	0
	Replicate #2:
	from 05/06/2014
[MICA]	0.0313	0.01565	0.007825	0.0039125	0.00195625	0.00097813	0.00048906	0.00024453	0.00012227	6.113e-05	0	Controls (no drugs; top 4 wells contain SC5314 cells only, bottom four wells are negative controls)	[DOX]
	0.559497	0.443774	0.228428	0.281761	0.27673	0.255597	0.273711	0.424654	0.217358	0.28478	0.478994	0.997233	800
	0.620881	0.973082	1.0556	0.975094	1.02138	1.01233	1.04855	1.03245	0.983145	0.977107	1.01836	1.19648	400
	0.175094	0.511195	0.738616	0.846289	0.797987	0.86239	0.83522	0.856352	0.794969	0.803019	0.804025	0.882516	200
	0.0271698	0.419623	0.766792	0.85434	0.868428	0.860377	0.818113	0.858365	0.810063	0.826164	0.822138	0.923774	100
	0.0110692	0.309937	0.630943	0.77283	0.864403	0.395472	0.820126	0.849308	0.820126	0.783899	0.821132	0	50
	0.0110692	0.403522	0.86239	0.980126	1.06767	0.893585	1.05761	1.00025	0.904654	0.925786	0.942893	0	25
	0.0100629	0.36327	0.720503	0.866415	0.773836	0.878491	0.786918	0.705409	0.760755	0.77283	0.858365	0	12.5
	0.0120755	0.407547	0.85434	0.986164	0.999245	1.03648	0.984151	0.620881	0.946918	0.910692	1.13107	0	0
	Replicate #3:
	from 05/07/2014
[MICA]	0.0313	0.01565	0.007825	0.0039125	0.00195625	0.00097813	0.00048906	0.00024453	0.00012227	6.113e-05	0	Controls (no drugs; top 4 wells contain SC5314 cells only, bottom four wells are negative controls)	[DOX]
	0.553973	0.511994	0.44078	0.305097	0.413043	0.461769	0.383058	0.505997	0.445277	0.523988	0.455772	0.931784	800
	0.404048	0.687406	0.836582	0.825337	0.79985	0.697151	0.792354	0.81934	0.852324	0.847076	0.864318	1.06147	400
	0.203898	0.375562	0.694153	0.871064	0.862069	0.835832	0.862819	0.842579	0.874813	0.874063	0.898801	0.966267	200
	0.0509745	0.333583	0.801349	0.956522	0.976762	0.917541	0.976012	0.949775	0.889055	0.975262	1.03598	1.04048	100
	0.0157421	0.272864	0.627436	0.827586	0.864318	0.844078	0.876312	0.856072	0.901799	0.910045	0.85982	0	50
	0.0127436	0.174663	0.504498	0.812594	0.823088	0.814093	0.84033	0.833583	0.843328	0.941529	0.826087	0	25
	0.0089955	0.13943	0.50075	0.861319	0.854573	0.804348	0.811844	0.873313	0.871814	0.741379	0.91904	0	12.5
	0.0164918	0.134933	0.556222	0.98051	0.871814	0.873313	0.867316	0.787106	0.8006	0.85982	0	0	0

## Sheet: EtOH+DOX checkerboards
Percent biofilm metabolic activity data for Table 1 and 2
Doxycycline + EtOH checkerboard experiments
Drug concentrations are given in bold; DOX concentrations vary across columns and EtOH concentrations vary across rows. Concentrations are in units of μg/mL for DOX and in % v/v for EtOH.
DOX+EtOH checkerboards, prevention:
	Replicate #1:
[DOX]	800	400	200	100	50	25	12.5	6.25	3.125	1.5625	0	Controls (SC5314 only)	[EtOH]
	0.0250338	0.00879567	-0.00744249	-0.0128552	-0.0128552	-0.0128552	-0.0128552	-0.0128552	-0.0128552	-0.0101488	-0.0101488	0.717862	20
	0.0250338	0.00608931	-0.00744249	-0.00744249	-0.0101488	-0.00744249	-0.0101488	-0.0101488	-0.0101488	-0.0101488	-0.0101488	0.931664	10
	0.0466847	0.0629229	0.0818674	0.138701	0.127876	0.0575101	0.0683356	0.0575101	0.0493911	0.0764547	0.149526	1.18065	5
	0.0466847	0.119756	0.374154	0.257781	0.257781	0.244249	0.271313	0.263194	0.2659	0.203654	0.225304	1.16982	2.5
	0.0710419	0.368742	1.26725	1.15629	1.19959	1.06157	1.159	0.999323	0.991204	1.35386	1.57307	0.0142084	1.25
	0.144114	0.50406	1.31326	1.2023	1.24019	1.30514	1.24831	1.31055	1.31326	1.47564	1.48647	-0.0101488	0.625
	0.0818674	0.0656292	1.53518	1.36468	1.24831	1.19959	1.26996	1.48917	1.46211	1.48106	1.5406	0.00879567	0.3125
	0.0899865	0.111637	1.82206	1.83018	1.75981	1.84641	1.75981	1.75981	2.14141	2.02774	-0.0128552	-0.0128552	0
	Replicate #2:
[DOX]	800	400	200	100	50	25	12.5	6.25	3.125	1.5625	0	Controls (SC5314 only)	[EtOH]
	0.0431711	0.0149137	-0.000784929	-0.0102041	-0.0102041	-0.0102041	-0.0102041	-0.0102041	-0.0102041	-0.0102041	-0.0102041	0.859498	20
	0.0494505	0.0117739	-0.000784929	-0.00392465	-0.000784929	-0.00392465	-0.00392465	-0.00392465	0.00235479	0.00549451	-0.00706436	0.862637	10
	0.118524	0.0934066	0.105965	0.115385	0.131083	0.124804	0.0714286	0.105965	0.16248	0.212716	0.1719	1.0573	5
	0.0714286	0.159341	0.715071	0.476452	0.485871	0.50157	0.366562	0.514129	0.517268	0.617739	0.517268	1.22057	2.5
	0.0871272	0.366562	1.20173	1.09498	1.13265	1.22998	1.2865	1.36813	1.25824	1.32418	1.47802	-0.00392465	1.25
	0.225275	0.702512	1.34929	1.44976	1.50314	1.29906	1.65699	1.84851	1.75746	1.77002	1.87363	-0.00392465	0.625
	0.0714286	0.266091	1.34929	1.49058	1.25196	1.25824	0.72135	1.27394	1.073	0.959969	1.35557	0.0180534	0.3125
	0.0588697	1.38697	1.65071	1.23312	1.0573	1.7292	1.48744	1.93956	1.60989	1.62873	1.41523	-0.0102041	0
	Replicate #3:
[DOX]	800	400	200	100	50	25	12.5	6.25	3.125	1.5625	0	Controls (SC5314 only)	[EtOH]
	0.0240154	0.012488	-0.0067243	-0.0144092	-0.0144092	-0.0144092	-0.0144092	-0.0144092	-0.0144092	-0.0144092	-0.0144092	0.542747	20
	0.0240154	0.00480307	0.000960615	-0.00288184	-0.0067243	-0.0067243	-0.0067243	-0.00288184	-0.00288184	-0.00288184	0.00480307	0.392891	10
	0.108549	0.104707	0.120077	0.116234	0.0509126	0.0432277	0.0509126	0.0739673	0.0970221	0.181556	0.538905	1.49183	5
	0.0701249	0.646494	0.538905	0.454371	0.28146	0.231508	0.273775	0.350624	0.365994	0.650336	0.588857	1.57253	2.5
	1.0999	1.69164	1.84918	1.65706	1.6878	1.86455	1.82997	1.95293	1.34198	1.79155	2.04515	-0.00288184	1.25
	0.289145	2.27954	1.68396	1.6609	1.56868	1.62632	1.61864	1.74544	1.79923	2.01057	1.73391	0.012488	0.625
	2.01825	2.39097	2.13353	1.87992	1.84918	1.92988	1.78386	1.84534	1.92219	2.06052	2.15658	0.00480307	0.3125
	0.711816	3.01729	2.80596	2.34486	2.26033	1.87608	1.91066	2.34486	2.10663	2.14505	2.36023	-0.0144092	0
DOX+EtOH checkerboards, treatment:
	Replicate #1:
[DOX]	800	400	200	100	50	25	12.5	6.25	3.125	1.5625	0	Controls (no drugs; top 4 wells contain SC5314 cells only, bottom four wells are negative controls)	[EtOH]
	0.0195453	0.0163542	0.0131631	0.000398883	-0.00119665	-0.00279218	-0.00279218	-0.00279218	-0.00279218	-0.00279218	-0.00279218	0.855604	20
	0.450339	0.496609	0.562026	0.420024	0.376945	0.388113	0.386518	0.376945	0.351416	0.400878	0.384922	0.962505	10
	0.676905	0.64659	0.734344	0.688073	0.697647	0.734344	0.640207	0.570004	0.697647	0.659354	0.614679	1.02633	5
	0.804547	0.906661	0.869964	0.716793	0.769446	0.605106	0.573195	0.735939	0.775828	0.785401	0.935381	1.15556	2.5
	1.06302	1.0726	1.12206	1.06302	1.09813	1.05185	1.00558	0.496609	1.06941	0.935381	0.69286	-0.00119665	1.25
	0.99282	1.2513	1.28321	1.1412	1.01835	1.08377	1.16833	0.547667	1.19386	0.970483	0.975269	0.00199442	0.625
	0.956123	1.12525	1.3917	1.19067	1.31512	1.28799	1.28321	1.16514	1.2497	0.833267	1.06462	0.000398883	0.3125
	0.986438	1.24651	1.30076	1.35501	1.33267	1.29597	1.30554	1.42042	1.34862	1.17312	0.997607	-0.00119665	0
	Replicate #2:
[DOX]	800	400	200	100	50	25	12.5	6.25	3.125	1.5625	0	Controls (no drugs; top 4 wells contain SC5314 cells only, bottom four wells are negative controls)	[EtOH]
	0.0100644	0.0068438	-0.00281804	-0.00925926	-0.00925926	-0.0108696	-0.0108696	-0.0108696	-0.0108696	-0.0108696	-0.0108696	1.11473	20
	0.35789	0.451288	0.422303	0.369163	0.359501	0.325684	0.324074	0.341787	0.365942	0.391707	0.393317	0.861916	10
	0.317633	0.547907	0.541465	0.494767	0.467391	0.473833	0.422303	0.499597	0.62037	0.568841	0.638084	0.894122	5
	0.539855	0.522142	0.657407	0.589775	0.644525	0.526973	0.628422	0.552738	0.599436	0.715378	0.754026	1.12923	2.5
	0.623591	0.696055	0.907005	0.733092	0.728261	0.726651	0.757246	0.67351	0.847424	0.705717	0.895733	-0.00925926	1.25
	0.535024	0.72182	1.05354	0.861916	0.918277	0.832931	0.737923	0.631643	0.821659	0.866747	0.905395	-0.0108696	0.625
	0.584944	1.06965	1.09863	1.0004	0.944042	0.890902	0.944042	0.770129	0.861916	0.77496	0.791063	0.0309984	0.3125
	1.02295	1.0938	1.3434	1.21457	1.37721	1.00845	1.16304	1.10507	0.868357	1.06481	1.18237	-0.0108696	0
	Replicate #3:
[DOX]	800	400	200	100	50	25	12.5	6.25	3.125	1.5625	0	Controls (no drugs; top 4 wells contain SC5314 cells only, bottom four wells are negative controls)	[EtOH]
	0.742941	0.655289	0.732828	0.614834	0.32322	0.545723	0.700801	0.572693	0.623262	0.52381	0.715971	1.23515	20
	0.88622	0.390645	0.144543	0.569322	0.456384	0.537295	0.640118	0.48504	0.495154	0.272651	0.707543	0.545723	10
	0.587863	0.742941	0.741256	0.645175	0.614834	0.702486	0.613148	0.599663	0.630004	0.795196	1.05478	1.08344	5
	0.59292	0.680573	0.773283	0.761483	0.80531	0.537295	0.709229	0.52381	0.734513	0.724399	1.00421	1.13569	2.5
	0.498525	0.635061	0.734513	0.628319	0.567636	0.532238	0.343447	0.535609	0.48504	0.747998	0.695744	0.00126422	1.25
	0.45807	0.60472	0.833965	0.702486	0.746313	0.692373	0.589549	0.729456	0.876106	0.877792	1.09018	-0.000421408	0.625
	0.373788	1.13906	1.18795	1.00421	1.0649	0.842394	1.00421	1.12389	1.12221	1.31268	1.39528	0.00126422	0.3125
	0.781711	0.881163	1.01264	0.884534	0.919933	0.835651	0.950274	0.928361	0.768226	0.950274	1.22335	-0.00210704	0

## Sheet: 3D checkerboards
Percent biofilm metabolic activity data for Table 3 and 4
3D checkerboard experiments
Every drug combination has one unique well per experiment. The standard deviation of each drug solution was measured by combining the value (%metabolic activity) for each unique drug combination across the three independent experiments
	Prevention
	Column in Plate
5% EtOH	1					2					3					4					5					6					7					8					9					10
Row in Plate	2014-09-30	2014-10-18	2014-11-04	SD		2014-09-30	2014-10-18	2014-11-04	SD		2014-09-30	2014-10-18	2014-11-04	SD		2014-09-30	2014-10-18	2014-11-04	SD		2014-09-30	2014-10-18	2014-11-04	SD		2014-09-30	2014-10-18	2014-11-04	SD		2014-09-30	2014-10-18	2014-11-04	SD		2014-09-30	2014-10-18	2014-11-04	SD		2014-09-30	2014-10-18	2014-11-04	SD		2014-09-30	2014-10-18	2014-11-04	SD
A	0.0340678	0.0429708	0.0188182	0.0122145		0.0432203	0.0668435	0.0127964	0.0270948		0.0371186	0.0557029	0.0143018	0.0207366		0.0340678	0.068435	0.0112909	0.0287673		0.0371186	0.0779841	0.0127964	0.0329419		0.0386441	0.0397878	0.0158073	0.0135271		0.0462712	0.0477454	0.0127964	0.019766		0.0447458	0.068435	0.0143018	0.0271367		0.049322	0.062069	0.0112909	0.0264174		0.0508475	0.062069	0.0112909	0.0266741
B	0.0981356	0.149602	0.0398946	0.0548886		0.0950847	0.117772	0.0308619	0.0450789		0.0538983	0.0923077	0.0158073	0.0382503		0.0432203	0.0907162	0.0127964	0.0392704		0.0798305	0.0795756	0.0218291	0.0334138		0.0462712	0.0795756	0.00978547	0.0349072		0.0661017	0.0748011	0.0127964	0.0335701		0.049322	0.0970823	0.00828002	0.0444435		0.0523729	0.0461539	0.0127964	0.0212826		0.0508475	0.111406	0.00828002	0.0518238
C	0.00508475	0.133687	0.104629	0.0674438		0.0783051	0.160743	0.0308619	0.0657215		0.0889831	0.152785	0.0308619	0.0609837		0.0767797	0.120955	0.027851	0.0465722		0.0950847	0.13687	0.0218291	0.0582335		0.0645763	0.109814	0.0293564	0.0403328		0.0844068	0.108223	0.027851	0.0412824		0.0767797	0.117772	0.02484	0.0465733		0.0889831	0.130504	0.0218291	0.054839		0.0737288	0.114589	0.0338728	0.0403591
D	0.00355932	0.0143236	0.00376364	0.00615663		0.0432203	0.0716181	0.027851	0.0222044		0.0752542	0.0716181	0.02484	0.0281158		0.0584746	0.0636605	0.0173128	0.0253946		0.0584746	0.0986738	0.0188182	0.0399281		0.0477966	0.0700266	0.0398946	0.0156234		0.0661017	0.0811672	0.0158073	0.0342257		0.0661017	0.0779841	0.0203237	0.0304454		0.0813559	0.0875332	0.0188182	0.0380151		0.0798305	0.0907162	0.0203237	0.0378917
E	0.00355932	0.00477454	0.00225819	0.00125842		0.0432203	0.0668435	0.0383892	0.0152263		0.06	0.0636605	0.0127964	0.0283688		0.0569492	0.0572945	0.0233346	0.0195078		0.0584746	0.062069	0.0188182	0.0240006		0.0554237	0.065252	0.0338728	0.0160504		0.0661017	0.0572945	0.02484	0.0217309		0.0645763	0.0811672	0.0127964	0.0356627		0.0752542	0.0811672	0.0368837	0.0240426		0.070678	0.0907162	0.0188182	0.0371041
F	0.0020339	0.0111406	0.000752729	0.00566393		0.0310169	0.0779841	0.027851	0.0280751		0.0554237	0.0843502	0.0323673	0.0260466		0.0401695	0.0779841	0.0158073	0.03133		0.0584746	0.0811672	0.0188182	0.0315567		0.0386441	0.0763926	0.0293564	0.0249119		0.0523729	0.0843502	0.0308619	0.0269143		0.0538983	0.103448	0.00828002	0.0475977		0.0569492	0.0891247	0.0218291	0.0336585		0.0584746	0.0954908	0.0263455	0.0346014
G	0.00508475	0.00954908	0.00225819	0.00367598		0.0432203	0.0875332	0.0459164	0.0248423		0.0615254	0.0923077	0.0398946	0.0263394		0.0447458	0.0859417	0.0203237	0.0331644		0.0630508	0.103448	0.0188182	0.0423295		0.0508475	0.0986738	0.027851	0.0361296		0.0569492	0.0986738	0.027851	0.0355985		0.0554237	0.111406	0.0127964	0.0494552		0.0645763	0.0954908	0.0308619	0.0323246		0.0661017	0.11618	0.0188182	0.0486878
H	-0.00101695	0.00318303	0.000752729	0.00210863		0.0447458	0.0938993	0.0459164	0.0280469		0.0767797	0.0763926	0.0489274	0.01597		0.0477966	0.0843502	0.0263455	0.0293282		0.0615254	0.0859417	0.0398946	0.0230376		0.0554237	0.0891247	0.0624765	0.0177746		0.0371186	0.0859417	0.0760256	0.0258062		0.0554237	0.0970823	0.0549492	0.0241897		0.0798305	0.0891247	0.103124	0.0117256		0.0722034	0.10504	0.101618	0.0180517
10% EtOH	1					2					3					4					5					6					7					8					9					10
	2014-09-30	2014-10-18	2014-11-04	SD		2014-09-30	2014-10-18	2014-11-04	SD		2014-09-30	2014-10-18	2014-11-04	SD		2014-09-30	2014-10-18	2014-11-04	SD		2014-09-30	2014-10-18	2014-11-04	SD		2014-09-30	2014-10-18	2014-11-04	SD		2014-09-30	2014-10-18	2014-11-04	SD		2014-09-30	2014-10-18	2014-11-04	SD		2014-09-30	2014-10-18	2014-11-04	SD		2014-09-30	2014-10-18	2014-11-04	SD
A	0.0172876	0.0143236	0.0127964	0.0022836		0.0157622	0.0111406	0.0112909	0.00262596		0.0111859	0.0111406	0.00978547	0.000795787		0.0127113	0.00954908	0.00828002	0.00228207		0.0111859	0.0111406	0.00978547	0.000795787		0.0096605	0.0127321	0.00828002	0.00227895		0.0111859	0.00954908	0.00978547	0.000884724		0.0111859	0.00954908	0.0112909	0.000976759		0.0111859	0.0143236	0.00828002	0.00302254		0.0111859	0.0143236	0.00978547	0.00232383
B	0.0096605	0.0111406	0.00677456	0.00222042		0.0096605	0.00795756	0.00225819	0.00387679		0.00813508	0.00795756	0.0052691	0.00160588		0.00813508	0.00795756	0.0052691	0.00160588		0.0096605	0.00954908	0.00677456	0.00163498		0.00508423	0.00795756	0.0052691	0.00160821		0.00660966	0.00636605	0.00677456	0.000205513		0.00508423	0.00636605	0.00677456	0.000881961		0.00813508	0.00954908	0.00225819	0.0038664		0.0096605	0.00954908	0.0052691	0.00250383
C	0.00203339	0.00318303	0.00225819	0.000609307		0.00203339	0.00318303	0.00225819	0.000609307		0.00203339	0.00318303	0.000752729	0.00121574		0.00203339	0.00318303	-0.000752729	0.00202379		0.00203339	0.00159151	-0.000752729	0.0014974		0.00203339	0.00636605	-0.000752729	0.00358728		0.00203339	0.00159151	-0.000752729	0.0014974		0.000507966	0.00159151	-0.000752729	0.00117324		0.00203339	0.00477454	0.00225819	0.00152187		0.000507966	0.00477454	-0.000752729	0.00289666
D	0.000507966	0	-0.000752729	0.000634295		0.000507966	0.00318303	0.00225819	0.00135859		0.000507966	0	0.00225819	0.00118467		0.000507966	0.00636605	-0.000752729	0.00379876		0.00203339	0.00159151	-0.000752729	0.0014974		0.000507966	0.00477454	0.000752729	0.00239578		0.000507966	0	-0.000752729	0.000634295		0.000507966	0.00159151	-0.00225819	0.00198519		0.000507966	0.00159151	0.00225819	0.000883346		0.000507966	0.00159151	0.000752729	0.000568264
E	0.000507966	0.00318303	0.000752729	0.00147886		0.000507966	0.00159151	-0.000752729	0.00117324		0.00203339	0.00318303	-0.000752729	0.00202379		0.000507966	0.00159151	-0.000752729	0.00117324		0.000507966	0.00159151	-0.000752729	0.00117324		0.000507966	0.00477454	-0.000752729	0.00289666		0.000507966	0	0.000752729	0.000383957		0.00203339	0.00159151	-0.000752729	0.0014974		0.000507966	0.00318303	0.000752729	0.00147886		0.000507966	0.00318303	-0.000752729	0.00200979
F	0.00355881	0.00318303	-0.000752729	0.00238819		0.000507966	0	-0.000752729	0.000634295		0.000507966	0	-0.000752729	0.000634295		0.000507966	0	-0.00225819	0.00147247		0.000507966	0	-0.000752729	0.000634295		-0.00101746	0.00318303	-0.000752729	0.00235246		0.000507966	0	-0.000752729	0.000634295		0.000507966	0.00159151	-0.00225819	0.00198519		0.000507966	0.00318303	0.000752729	0.00147886		0.000507966	0.00318303	-0.00225819	0.00272073
G	0.00355881	0.00795756	0.00225819	0.00298674		0.00355881	0.00318303	0.000752729	0.00152325		0.00355881	0.00318303	0.00225819	0.000669349		0.00203339	0.00318303	0.00225819	0.000609307		0.000507966	0.00159151	0.00225819	0.000883346		0.00355881	0.00318303	0.00225819	0.000669349		0.00203339	0.00159151	0.00225819	0.000339176		0.00203339	0.00159151	0.000752729	0.0006505		0.00203339	0.00477454	0.00376364	0.00138622		0.000507966	0.00477454	0.000752729	0.00239578
H	0.000507966	0.00477454	0.00376364	0.00222954		-0.00101746	0.00318303	0.00978547	0.00544579		-0.00101746	0.00636605	0.00376364	0.00374494		-0.00254288	0.00159151	-0.000752729	0.00207338		-0.00101746	0.00159151	0.000752729	0.00133191		-0.00254288	0.00477454	0.000752729	0.00366471		-0.00101746	0.00159151	-0.000752729	0.00143598		-0.00101746	0.00159151	0.000752729	0.00133191		-0.00101746	0.00636605	0.00828002	0.00490956		-0.00254288	0.00636605	0.000752729	0.00450443
20% EtOH	1					2					3					4					5					6					7					8					9					10
	2014-09-30	2014-10-18	2014-11-04	SD		2014-09-30	2014-10-18	2014-11-04	SD		2014-09-30	2014-10-18	2014-11-04	SD		2014-09-30	2014-10-18	2014-11-04	SD		2014-09-30	2014-10-18	2014-11-04	SD		2014-09-30	2014-10-18	2014-11-04	SD		2014-09-30	2014-10-18	2014-11-04	SD		2014-09-30	2014-10-18	2014-11-04	SD		2014-09-30	2014-10-18	2014-11-04	SD		2014-09-30	2014-10-18	2014-11-04	SD
A	0.0142373	0.00636605	0.00978547	0.00394689		0.0111864	0.00636605	0.00828002	0.00242716		0.00966102	0.00477454	0.00828002	0.00251903		0.00966102	0.00477454	0.00828002	0.00251903		0.00966102	0.00318303	0.00828002	0.00341201		0.0111864	0.00318303	0.00677456	0.00400871		0.00813559	0.00477454	0.00828002	0.00198351		0.00661017	0.00477454	0.00677456	0.0011103		0.00813559	0.00477454	0.00828002	0.00198351		0.00813559	0.00636605	0.00978547	0.00171006
B	0.00508475	0.00954908	0.00978547	0.00264836		0.00813559	0.00477454	0.00828002	0.00198351		0.00661017	0.00318303	0.00376364	0.00183417		0.00966102	0.00795756	0.00828002	0.000904884		0.00508475	0.00795756	0.00376364	0.00214427		0.0111864	0.00477454	0.00677456	0.00328068		0.00508475	0.00477454	0.00225819	0.00155015		0.00508475	0.00636605	0.00677456	0.000881673		0.0111864	0.00795756	0.00376364	0.00372184		0.00966102	0.00795756	0.00828002	0.000904884
C	0.000508475	0	0.000752729	0.000384015		0.000508475	0	-0.000752729	0.000634531		0.000508475	0.00159151	-0.000752729	0.00117325		0.000508475	0	-0.000752729	0.000634531		0.000508475	0	0.000752729	0.000384015		0.000508475	0	0.000752729	0.000384015		0.000508475	0	0.000752729	0.000384015		0.000508475	0.00477454	0.000752729	0.00239562		0.000508475	0.00159151	0.000752729	0.000568066		0.000508475	0.00159151	0.000752729	0.000568066
D	-0.00101695	-0.00159151	-0.00225819	0.000621188		-0.00101695	-0.00159151	-0.00225819	0.000621188		-0.00101695	0	-0.00225819	0.00113095		-0.00101695	-0.00159151	-0.00225819	0.000621188		-0.00101695	-0.00159151	-0.00225819	0.000621188		-0.00101695	-0.00159151	-0.00376364	0.00144871		-0.00101695	-0.00159151	-0.00225819	0.000621188		-0.00101695	0	-0.00225819	0.00113095		-0.00101695	0	-0.00225819	0.00113095		-0.00101695	0	-0.00376364	0.00194694
E	0.000508475	0	-0.000752729	0.000634531		0.000508475	0	-0.000752729	0.000634531		0.000508475	0	-0.000752729	0.000634531		0.000508475	0	-0.000752729	0.000634531		0.000508475	0	-0.000752729	0.000634531		0.000508475	0	-0.000752729	0.000634531		0.000508475	0	-0.000752729	0.000634531		0.000508475	0	-0.000752729	0.000634531		0.000508475	0	-0.000752729	0.000634531		0.000508475	0	-0.000752729	0.000634531
F	-0.00101695	-0.00159151	-0.00225819	0.000621188		0.000508475	0	-0.000752729	0.000634531		-0.00101695	-0.00159151	-0.000752729	0.000428854		0.000508475	-0.00159151	-0.00225819	0.00144388		-0.00101695	0	-0.00225819	0.00113095		-0.00101695	0	-0.00225819	0.00113095		-0.00101695	0	-0.00225819	0.00113095		-0.00101695	0	-0.00225819	0.00113095		-0.00101695	0	-0.00225819	0.00113095		-0.00101695	-0.00159151	-0.00225819	0.000621188
G	0.000508475	0.00159151	0.00225819	0.000883074		0.0020339	0.00159151	0.00225819	0.00033923		0.000508475	0.00159151	0.000752729	0.000568066		0.0020339	0.00159151	0.000752729	0.000650725		0.0020339	0.00159151	0.000752729	0.000650725		0.0020339	0.00159151	0.000752729	0.000650725		0.0020339	0.00159151	0.000752729	0.000650725		0.0020339	0	0.000752729	0.00102833		0.000508475	0	-0.000752729	0.000634531		0.000508475	0	-0.000752729	0.000634531
H	-0.00254237	0	-0.00225819	0.00139307		-0.00101695	-0.00159151	-0.00376364	0.00144871		-0.00254237	-0.00159151	-0.00376364	0.00108887		-0.00254237	-0.00159151	-0.00376364	0.00108887		-0.00254237	-0.00159151	-0.00376364	0.00108887		-0.00254237	-0.00159151	-0.00376364	0.00108887		-0.00254237	-0.00318303	-0.00376364	0.000610881		-0.00254237	-0.00318303	-0.00376364	0.000610881		-0.00254237	-0.00159151	-0.00376364	0.00108887		-0.00254237	-0.00318303	-0.00376364	0.000610881
Control	MICA					EtOH					DOX
	2014-09-30	2014-10-18	2014-11-04	SD		2014-09-30	2014-10-18	2014-11-04	SD		2014-09-30	2014-10-18	2014-11-04	SD
	-0.00101695	0.00530504	0.00125455	0.00320244		0.000508475	0	-0.000752729	0.000634531		0.558814	0.629708	0.828002	0.139528
	0.790678	0.850398	0.770041	0.0417323		0.0020339	0.0822281	0.0052691	0.0453951		0.817119	0.853581	1.08769	0.146827
	0.867458	0.743767	0.836282	0.0643304		0.419492	0.344828	0.222557	0.0994218		0.690508	0.633952	0.793125	0.0806895
	1.16492	1.04881	1.03099	0.0727272							0.809492	0.803714	0.885962	0.045909
	0.898475	0.700796	1.0079	0.155653							0.634068	0.533687	0.922594	0.201896
	0.845085	0.751724	0.956216	0.102375							0.672203	0.486472	0.889976	0.201964
	1.09424	0.928382	0.939154	0.0928033							0.997627	0.850398	0.882449	0.0774271
	1.09729	1.12944	1.04955	0.0401965							0.922881	1.10133	0.946682	0.0968882
	0.987458	0.927851	1.12985	0.103786
	0.836949	0.859947	0.862376	0.0140317
	0.774407	0.671088	0.836783	0.0836867
	0.950847	0.658355	0.908543	0.15808
	Treatment
5% EtOH	1					2					3					4					5					6					7					8					9					10
	2014-10-03	2014-10-19	2014-11-02	SD		2014-10-03	2014-10-19	2014-11-02	SD		2014-10-03	2014-10-19	2014-11-02	SD		2014-10-03	2014-10-19	2014-11-02	SD		2014-10-03	2014-10-19	2014-11-02	SD		2014-10-03	2014-10-19	2014-11-02	SD		2014-10-03	2014-10-19	2014-11-02	SD		2014-10-03	2014-10-19	2014-11-02	SD		2014-10-03	2014-10-19	2014-11-02	SD		2014-10-03	2014-10-19	2014-11-02	SD
A	0.951216	0.589572	1.1827	0.298936		0.859745	0.567359	1.26658	0.35117		0.788495	0.54021	1.27645	0.374567		0.767312	0.545146	1.28303	0.37855		0.727835	0.525401	1.29783	0.400527		0.737463	0.557487	1.16954	0.314564		0.686432	0.550082	1.34224	0.423516		0.77694	0.563657	1.20737	0.327906		0.733612	0.629062	1.15639	0.279208		0.719169	0.63153	1.12678	0.264292
B	0.689321	0.679659	1.17941	0.285785		0.63155	0.563657	1.15145	0.321562		0.615181	0.622892	1.21889	0.346345		0.586296	0.58587	0.998492	0.238105		0.568965	0.5797	1.14158	0.327547		0.579556	0.620424	1.06922	0.271677		0.592073	0.604381	0.947505	0.20175		0.567039	0.596977	0.868558	0.166116		0.574742	0.633998	0.786321	0.109148		0.568002	0.593274	0.982045	0.232097
C	0.576667	0.861065	0.227111	0.317535		0.636364	0.690765	0.669545	0.0274187		0.596887	0.729021	1.03468	0.224553		0.621921	0.689531	1.20079	0.316506		0.498677	0.770979	1.12843	0.315833		0.537191	0.724085	1.15474	0.316693		0.539116	0.712978	1.1827	0.332935		0.57763	0.673488	1.15639	0.310199		0.556448	0.726553	1.18599	0.325665		0.605553	0.694467	1.07086	0.247012
D	0.396614	0.940045	0.13665	0.409948		0.636364	0.766043	0.195861	0.298878		0.698949	0.675956	0.931058	0.141115		0.608442	0.737659	1.0906	0.249579		0.615181	0.694467	0.868558	0.129611		0.626736	0.667318	0.988624	0.198262		0.596887	0.646339	0.82415	0.11952		0.563188	0.700638	0.962308	0.202757		0.598813	0.698169	1.05441	0.239567		0.64503	0.638935	1.02974	0.223894
E	0.316698	0.926471	0.111979	0.4237		0.573779	0.709276	0.13994	0.297411		0.554522	0.779617	0.911321	0.180425		0.501565	0.701872	0.967242	0.233595		0.503491	0.804299	0.783032	0.167869		0.542005	0.673488	0.677769	0.0771773		0.490974	0.608083	0.738624	0.123886		0.467865	0.689531	0.79619	0.167486		0.523711	0.654977	0.781387	0.128846		0.574742	0.705574	0.955729	0.193583
F	0.3581	0.893151	0.111979	0.399392		0.609404	0.748766	0.361979	0.195893		0.632513	0.717914	1.07086	0.232384		0.679692	0.700638	0.850466	0.0931405		0.663324	0.775915	0.832374	0.0860642		0.606516	0.630296	0.707374	0.0527239		0.600739	0.684595	0.735334	0.0679735		0.579556	0.711744	0.866913	0.143832		0.634438	0.67102	1.11691	0.26862		0.646956	0.701872	0.945861	0.159107
G	0.277221	1.02766	0.143229	0.47668		0.63155	0.851193	0.194216	0.334445		0.641178	0.84132	1.16461	0.26412		0.695098	0.817873	1.00672	0.156972		0.664287	0.866002	0.810992	0.104273		0.677767	0.766043	0.850466	0.0863568		0.599776	0.816639	0.835663	0.131044		0.609404	0.842555	0.838953	0.133582		0.633476	0.814171	0.878427	0.127004		0.637327	0.826512	0.776453	0.0980244
H	0.304181	1.29545	0.146519	0.622834		0.626736	1.00668	0.307703	0.349933		0.644067	1.02026	1.12678	0.253601		0.580519	0.956088	0.85869	0.194901		0.581482	0.974599	0.842242	0.200023		0.530451	0.99311	0.820861	0.233831		0.55067	0.980769	0.871848	0.223608		0.551633	0.936343	0.893229	0.210772		0.505417	0.958556	0.896519	0.245678		0.516008	0.944981	0.965598	0.253829
10% EtOH	1					2					3					4					5					6					7					8					9					10
	2014-10-03	2014-10-19	2014-11-02	SD		2014-10-03	2014-10-19	2014-11-02	SD		2014-10-03	2014-10-19	2014-11-02			2014-10-03	2014-10-19	2014-11-02	SD		2014-10-03	2014-10-19	2014-11-02	SD		2014-10-03	2014-10-19	2014-11-02	SD		2014-10-03	2014-10-19	2014-11-02	SD		2014-10-03	2014-10-19	2014-11-02	SD		2014-10-03	2014-10-19	2014-11-02	SD		2014-10-03	2014-10-19	2014-11-02	SD
A	0.516971	0.411868	0.177769	0.173641		0.466903	0.345228	0.166255	0.151231		0.473642	0.329186	0.120203	0.177699		0.393726	0.278589	0.151453	0.121186		0.447645	0.311909	0.169545	0.139063		0.44572	0.356335	0.20244	0.123057		0.454385	0.300802	0.169545	0.142566		0.241596	0.316845	0.164611	0.0761187		0.403354	0.289696	0.185992	0.108719		0.463051	0.360037	0.174479	0.14624
B	0.669101	0.497018	0.113624	0.284358		0.538153	0.381016	0.0807292	0.232415		0.495788	0.401995	0.0955318	0.209333		0.471717	0.321781	0.0873081	0.193747		0.47268	0.389654	0.075795	0.209332		0.477494	0.331654	0.107045	0.186615		0.494825	0.30327	0.0741502	0.210617		0.460163	0.258844	0.102111	0.179488		0.480382	0.304504	0.0988213	0.190974		0.470754	0.324249	0.13665	0.167473
C	0.66525	0.561189	0.0938871	0.304317		0.545856	0.340292	0.120203	0.212868		0.457274	0.393357	0.0494792	0.21933		0.477494	0.372378	0.0494792	0.223051		0.446683	0.429144	0.044545	0.227281		0.460163	0.420506	0.102111	0.196278		0.485197	0.378548	0.107045	0.194973		0.480382	0.34893	0.0659265	0.211796		0.511194	0.390889	0.0938871	0.214798		0.506379	0.42791	0.146519	0.189226
D	0.59111	0.372378	0.0922423	0.250063		0.412983	0.283525	0.044545	0.186912		0.403354	0.261312	0.0215186	0.192992		0.426463	0.210716	0.0313871	0.197817		0.408169	0.287227	0.0198739	0.198695		0.420686	0.236631	0.0609923	0.179863		0.388912	0.241567	0.0165844	0.187508		0.43224	0.204545	0.044545	0.19483		0.396614	0.269951	0.0527686	0.173897		0.413946	0.353867	0.0840186	0.175727
E	0.589184	0.522933	0.0527686	0.292457		0.423574	0.345228	0.100466	0.168546		0.442831	0.334122	0.075795	0.188532		0.423574	0.329186	0.0429002	0.198234		0.410094	0.341526	0.0544134	0.188699		0.476531	0.300802	0.075795	0.200872		0.394689	0.287227	0.037966	0.182998		0.56415	0.319313	0.0511239	0.256602		0.495788	0.341526	0.0461897	0.228458		0.458237	0.30327	0.0708607	0.194974
F	0.690284	0.361271	0.0725055	0.309108		0.593036	0.258844	0.115269	0.245139		0.544893	0.250206	0.0889529	0.231202		0.581482	0.274887	0.0889529	0.248716		0.59111	0.252674	0.0873081	0.256808		0.650807	0.258844	0.0741502	0.294471		0.589184	0.209482	0.0659265	0.270364		0.680655	0.252674	0.0725055	0.312377		0.653695	0.232929	0.069216	0.301514		0.648881	0.242801	0.0642818	0.29959
G	0.655621	0.456294	0.069216	0.29817		0.60459	0.266248	0.0461897	0.28128		0.551633	0.279823	0.0494792	0.251362		0.513119	0.232929	0.0330318	0.24116		0.538153	0.436549	0.0412555	0.262516		0.610367	0.379782	0.0840186	0.263846		0.581482	0.261312	0.0313871	0.276278		0.63155	0.326717	0.0215186	0.305016		0.61133	0.36991	0.037966	0.287871		0.612293	0.339058	0.0593476	0.276479
H	0.674878	0.595742	0.130071	0.294371		0.663324	0.310675	0.0856634	0.291171		0.629624	0.473571	0.128427	0.256475		0.609404	0.203311	0.0922423	0.272245		0.599776	0.511826	0.130071	0.249698		0.653695	0.416804	0.153098	0.250419		0.656584	0.384718	0.115269	0.270659		0.724946	0.468634	0.131716	0.297527		0.738426	0.405697	0.0922423	0.32314		0.677767	0.477273	0.133361	0.275333
20% EtOH	1					2					3					4					5					6					7					8					9					10
	2014-10-03	2014-10-19	2014-11-02			2014-10-03	2014-10-19	2014-11-02	SD		2014-10-03	2014-10-19	2014-11-02	SD		2014-10-03	2014-10-19	2014-11-02	SD		2014-10-03	2014-10-19	2014-11-02	SD		2014-10-03	2014-10-19	2014-11-02	SD		2014-10-03	2014-10-19	2014-11-02	SD		2014-10-03	2014-10-19	2014-11-02	SD		2014-10-03	2014-10-19	2014-11-02	SD		2014-10-03	2014-10-19	2014-11-02	SD
A	0.0374712	0.00832991	0.013295	0.0155904		0.032657	0.00832991	0.0116502	0.0131916		0.0307313	0.00832991	0.0116502	0.0120895		0.0297684	0.00832991	0.0116502	0.0115391		0.0297684	0.00709585	0.0116502	0.0119935		0.0268799	0.00709585	0.0100055	0.0106819		0.025917	0.00709585	0.0100055	0.0101315		0.0268799	0.00709585	0.0116502	0.0103609		0.0316941	0.00709585	0.0165844	0.0124057		0.0365084	0.00709585	0.0116502	0.0158312
B	0.0374712	0.010798	0.013295	0.014732		0.0355455	0.00832991	0.0100055	0.0152523		0.032657	0.00832991	0.0100055	0.0135874		0.0316941	0.00832991	0.0100055	0.0130326		0.0316941	0.00709585	0.0100055	0.0134409		0.0297684	0.00832991	0.0100055	0.0119233		0.0297684	0.00709585	0.00836075	0.0127406		0.0288056	0.00709585	0.0116502	0.0114482		0.0268799	0.00709585	0.0100055	0.0106819		0.0297684	0.00709585	0.0100055	0.0123362
C	0.0153257	0.00462773	0.00671601	0.0056706		0.0172514	0.00586179	0.00342654	0.00737993		0.0162885	0.00709585	0.00342654	0.00662572		0.0201399	0.00586179	0.00671601	0.0080083		0.0143628	0.00586179	0.00507127	0.00515147		0.0124371	0.00586179	0.00671601	0.00357529		0.0124371	0.00586179	0.00507127	0.00404385		0.0114743	0.00586179	0.00836075	0.00281185		0.00473434	0.00586179	0.00507127	0.000578732		0.0143628	0.00586179	0.00671601	0.00468102
D	0.00377148	-0.000308515	-0.00150768	0.00276749		0.00280863	-0.000308515	-0.00150768	0.00222805		0.00280863	-0.000308515	0.000137061	0.00168585		0.00184578	-0.000308515	-0.00150768	0.00169925		0.00184578	0.000925545	0.000137061	0.000855208		0.00184578	-0.000308515	0.0017818	0.00122573		0.00184578	-0.000308515	-0.00150768	0.00169925		0.00184578	-0.000308515	0.00507127	0.00270761		0.00184578	-0.000308515	-0.00150768	0.00169925		0.00184578	-0.000308515	-0.00150768	0.00169925
E	0.00280863	0.000925545	0.000137061	0.00137265		0.00280863	0.000925545	0.000137061	0.00137265		0.00280863	-0.000308515	0.000137061	0.00168585		0.00184578	0.000925545	0.000137061	0.000855208		0.00184578	0.000925545	0.0017818	0.000513826		0.00280863	0.000925545	0.000137061	0.00137265		0.00184578	-0.000308515	0.000137061	0.0011372		0.00184578	-0.000308515	0.000137061	0.0011372		0.00280863	-0.000308515	0.000137061	0.00168585		0.00280863	0.000925545	0.000137061	0.00137265
F	0.00184578	-0.000308515	-0.00150768	0.00169925		0.00184578	-0.000308515	-0.00150768	0.00169925		0.00184578	-0.000308515	-0.00150768	0.00169925		0.00184578	-0.000308515	-0.00150768	0.00169925		0.00184578	-0.000308515	-0.00150768	0.00169925		0.00184578	-0.000308515	-0.00150768	0.00169925		0.00184578	-0.000308515	-0.00150768	0.00169925		0.000882934	-0.000308515	-0.00150768	0.00119531		0.00377148	-0.000308515	-0.00150768	0.00276749		0.000882934	-0.000308515	-0.00150768	0.00119531
G	0.00377148	0.00215961	0.000137061	0.00182107		0.00377148	0.00215961	0.0017818	0.0010567		0.00280863	0.000925545	0.0017818	0.000942832		0.00280863	0.000925545	0.0017818	0.000942832		0.00280863	0.000925545	0.0017818	0.000942832		0.00473434	0.000925545	0.0017818	0.00199823		0.00280863	0.00215961	0.0017818	0.000519354		0.00280863	0.000925545	0.0017818	0.000942832		0.00184578	0.000925545	0.000137061	0.000855208		0.00377148	0.00215961	0.0017818	0.0010567
H	0.00184578	-0.000308515	0.00342654	0.00187485		0.000882934	-0.00154258	0.0017818	0.00171962		0.000882934	0.00215961	0.00507127	0.0021467		0.000882934	-0.00154258	0.0017818	0.00171962		0.000882934	0.000925545	0.0116502	0.00620423		0.000882934	-0.00154258	0.000137061	0.00124235		0.000882934	-0.00154258	0.0017818	0.00171962		0.000882934	-0.00154258	-0.00150768	0.0013904		0.000882934	-0.00154258	0.0017818	0.00171962		0.000882934	-0.00154258	-0.00315241	0.00203137
Control	MICA					EtOH					DOX
	2014-10-03	2014-10-19	2014-11-02	SD		2014-10-03	2014-10-19	2014-11-02	SD		2014-10-03	2014-10-19	2014-11-02	SD
	0.36163	0.990539	0.456277	0.339097		0.27016	0.0448375	0.00123355	0.144333		0.738747	0.806664	1.09334	0.188207
	1.10623	1.17483	0.80222	0.198311		0.366766	0.238174	0.0237116	0.173309		0.991013	1.29329	0.898712	0.206394
	1.19353	1.07816	1.04948	0.0762512		0.815133	0.293295	0.865817	0.316929		1.06515	1.28712	1.02536	0.141054
	1.10912	1.08844	0.976562	0.0713172							0.777261	1.16865	0.851562	0.207869
	1.09436	0.890991	1.03961	0.105233							0.671989	0.971617	0.997396	0.180892
	1.14154	0.888112	1.19422	0.163656							0.762818	0.962567	1.14104	0.189209
	1.25291	0.875771	0.963405	0.197368							1.03049	0.74455	0.818668	0.148394
	1.30201	0.97573	1.36637	0.209443							1.18776	1.04854	1.23972	0.098853
	1.2635	1.19087	1.59498	0.215432
	1.10752	1.14151	0.897615	0.132097
	1.04654	0.946524	1.00452	0.0502193
	0.791703	0.817359	1.08073	0.159978

## Sheet: MICA only
Percent biofilm metabolic activity data for Table 1 and 2
Micafungin only biofilm experiments
Drug concentrations are given in bold; MICA concentrations vary across columns. Concentrations are in units of μg/mL.
MICA only experiment, prevention:
[MICA]	0.1252	0.0626	0.0313	0.01565	0.007825	0.003125	0.001956	0.000978	0.000489	0.000244	Controls (SC5314 only)
	0.00065445	0.00065445	0.150742	0.618455	0.710951	0.698735	0.701353	0.781632	0.825262	0.866274	1.0216
	-0.00021815	-0.00021815	0.203098	0.577443	0.605366	0.621073	0.634162	0.627182	0.684773	0.774651	0.853185
	0.00152705	0.00152705	0.283377	0.722295	0.725785	0.760689	0.713569	0.861911	0.968368	1.02858	0.955279
	-0.00021815	-0.00021815	0.253709	0.76767	0.718805	0.776396	1.00327	1.02945	1.11758	1.13067	1.16994
MICA only experiment, treatment:
[MICA]	0.1252	0.0626	0.0313	0.01565	0.007825	0.003125	0.001956	0.000978	0.000489	0.000244	Controls (SC5314 only)
	0.00476684	0.0959585	0.569326	0.72601	0.586736	0.793161	0.76	0.798135	0.71772	0.961451	1.07337
	0.00476684	0.127461	0.604145	0.767461	0.766632	0.861969	0.879378	0.938238	1.01699	0.863627	0.779067
	0.0080829	0.0462176	0.629845	0.735959	0.731813	0.883523	0.893472	0.897617	1.00539	1.04352	0.887668
	0.0080829	0.0851813	0.659689	0.832953	0.857824	1.12808	0.836269	1.13057	1.22342	1.27979	1.2599
