# Supplementary material for: An Optimized Lock Solution Containing Micafungin, Ethanol and Doxycycline Inhibits Candida albicans and Mixed C. albicans – Staphyloccoccus aureus Biofilms
Source: PLoS One. 2016 Jul 18;11(7):e0159225. doi: 10.1371/journal.pone.0159225 (PMC4948884; doi:10.1371/journal.pone.0159225)
Supplement: S2 File — (XLSX) [file pone.0159225.s002.xlsx]

## Sheet: Fig. 1
Percent biofilm metabolic activity data for Fig. 1
Control	20% (v/v) EtOH+ 0.0313 µg/mL MICA+ 800 µg/mL DOX	20% (v/v) EtOH+ 0.015 µg/mL MICA+ 800 µg/mL DOX	20% (v/v) EtOH	10% (v/v) EtOH+ 0.0313 µg/mL MICA+ 800 µg/mL DOX	10% (v/v) EtOH+ 0.015 µg/mL MICA+ 800 µg/mL DOX	10% (v/v) EtOH	0.0313 µg/mL MICA	0.015 µg/mL MICA	800 µg/mL DOX
73	-1	1	-11	-1	19	-10	-8	5	27
101	-1	-2	-8	1	8	-8	-7	2	41
108	2	-2	-10	1	7	-7	-8	47	48
117	2	4	8	-2	9	-7	-7	-2	45
102	8	4	1	10	3	0	2	15	17
110	6	5	2	7	6	1	7	14	14
112	6	6	3	7	5	1	20	22	17
77	6	5	4	18	4	0	16	10	19
102	7	6	0	8	5	0	2	10	14
112	8	7	0	8	9	0	2	24	16
102	8	12	7	7	6	1	3	54	24
84	7	6	-1	8	7	-1	1	46	20
*Values represent percent metabolic activity as compared to the averaged metabolic activity of the SC5314 control

## Sheet: Fig. 2
Percent biofilm metabolic activity data for Fig. 2
Control	20% (v/v) EtOH+ 0.0313 µg/mL MICA+ 800 µg/mL DOX	20% (v/v) EtOH+ 0.015 µg/mL MICA+ 800 µg/mL DOX	20% (v/v) EtOH	10% (v/v) EtOH+ 0.0313 µg/mL MICA+ 800 µg/mL DOX	10% (v/v) EtOH+ 0.015 µg/mL MICA+ 800 µg/mL DOX	10% (v/v) EtOH	0.0313 µg/mL MICA	0.015 µg/mL MICA	800 µg/mL DOX
85	4	4	-1	6	21	26	15	74	101
83	5	5	0	4	24	43	24	99	123
94	10	5	4	10	25	54	20	94	116
138	6	7	3	18	34	33	17	83	111
97	-2	-2	0	12	19	20	19	72	112
98	-1	-1	1	9	13	28	12	77	137
93	1	-1	8	8	17	37	22	86	132
112	-1	0	3	11	27	78	20	76	143
96	8	1	-1	15	44	-2	20	83	85
101	1	1	-1	14	28	-2	26	75	82
97	1	1	-1	10	35	-2	27	101	95
115	1	1	-2	6	27	-2	24	118	112
*Values represent percent metabolic activity as compared to the averaged metabolic activity of the SC5314 control

## Sheet: Fig. 3
CFU count data for Fig. 3
Control	20% (v/v) EtOH+ 0.0313 µg/mL MICA+ 800 µg/mL DOX	20% (v/v) EtOH+ 0.015 µg/mL MICA+ 800 µg/mL DOX	20% (v/v) EtOH	10% (v/v) EtOH+ 0.0313 µg/mL MICA+ 800 µg/mL DOX	10% EtOH + 0.0313 µg/mL MICA + 200 µg/mL DOX	10% (v/v) EtOH+ 0.015 µg/mL MICA+ 800 µg/mL DOX	10% EtOH + 6.25 µg/mL DOX + 1.5×10-5 µg/mL MICA	10% (v/v) EtOH
2112000	20	0	0	0	0	0	0	0
2136000	0	0	0	0	0	0	0	0
2624000	10	0	0	0	0	0	0	0
Each data point represents a single CFU count (see materials and methods, C. albicans colony regrowth assay

## Sheet: Fig. 4
CFU count data for Fig. 4
Control	20% (v/v) EtOH+ 0.0313 µg/mL MICA+ 800 µg/mL DOX	20% (v/v) EtOH+ 0.015 µg/mL MICA+ 800 µg/mL DOX	20% (v/v) EtOH	10% (v/v) EtOH+ 0.0313 µg/mL MICA+ 800 µg/mL DOX	10% EtOH + 0.0313 µg/mL MICA + 200 µg/mL DOX	10% (v/v) EtOH+ 0.015 µg/mL MICA+ 800 µg/mL DOX	10% EtOH + 6.25 µg/mL DOX + 1.5×10-5 µg/mL MICA	10% (v/v) EtOH
1532000	0	0	1380	227000	992000	0	1466000	1848000
1992000	0	0	1460	258000	1364000	0	1072000	1912000
1568000	0	0	1450	202000	556000	0	1238000	2012000
Each value represents a single CFU count (see materials and methods, C. albicans colony regrowth assay

## Sheet: Fig. 5A
Percent biofilm metabolic activity data for Fig. 5A
Strain name	10231	42379	24433	14053	53264	SC5314
Positive Controls	101	87	92	93	95	93
	93	95	115	96	94	101
	105	118	93	111	111	106
	98	76	93	86	101	93
	103	113	98	103	104	101
	98	111	110	111	94	106
	110	91	94	88	92	98
	97	97	95	96	107	108
	93	111	110	116	101	94
0.0313ug/mL MICA + 10% (v/v) EtOH + 800ug/mL DOX	3	4	2	4	6	1
	4	4	2	5	5	1
	2	4	2	5	5	1
	2	3	1	3	2	1
	2	3	1	4	3	1
	3	2	1	3	3	1
	3	3	2	4	3	2
	2	3	2	4	3	1
	3	3	2	3	3	1
0.015ug/mL MICA + 20% (v/v) EtOH + 800ug/mL DOX	2	4	2	4	5	1
	2	4	2	4	5	1
	2	4	2	4	6	1
	2	4	2	4	4	2
	2	3	2	3	4	1
	2	3	1	3	4	1
	1	2	1	3	2	1
	1	2	1	2	2	1
	1	2	1	2	2	1
20% (v/v) EtOH	0	1	0	0	0	0
	0	1	0	0	1	0
	0	0	1	0	1	0
	0	0	0	0	1	0
	0	0	0	0	1	0
	0	0	0	0	1	0
	0	0	0	0	1	0
	0	0	0	0	0	0
	0	0	0	0	0	0
10% (v/v) EtOH	1	1	0	0	1	0
	1	2	2	1	1	1
	2	2	2	1	1	1
	1	2	1	2	1	2
	2	4	3	6	1	1
	4	6	3	6	1	1
	-1	-1	-1	-1	-1	0
	0	0	0	-1	-1	0
	1	0	0	-1	-1	0
0.0313ug/mL MICA	52	54	10	11	44	1
	49	66	28	90	87	1
	47	81	32	93	110	1
	36	18	13	26	49	1
	49	68	31	75	84	1
	49	58	39	80	112	5
	64	37	29	30	66	15
	59	62	44	105	90	15
	60	58	46	83	85	20
0.015ug/mL MICA	88	78	116	135	91	43
	83	57	76	100	56	12
	2	9	4	19	9	4
	62	42	48	90	92	39
	52	37	33	63	61	22
	7	4	3	8	5	3
	98	69	77	35	82	75
	71	44	70	24	60	59
	7	5	3	16	7	17
800ug/mL DOX	24	22	7	29	8	9
	11	20	35	32	16	38
	17	19	10	38	21	48
	79	25	41	35	21	21
	72	29	36	42	44	67
	66	49	45	65	71	71
	87	22	20	46	26	27
	33	17	26	41	33	66
	56	19	54	52	98	88

## Sheet: Fig. 5B
Percent biofilm metabolic activity data for Fig. 5B
Strain name	10231	42379	24433	14053	53264	SC5314
Positive Controls	91	91	96	96	110	116
	105	95	101	105	87	86
	104	114	103	100	102	98
	102	82	100	100	102	98
	95	85	99	100	95	104
	103	134	101	100	104	98
	97	96	89	82	105	108
	94	97	90	81	91	98
	108	107	120	137	103	94
0.0313ug/mL MICA + 10% (v/v) EtOH + 800ug/mL DOX	39	49	29	30	19	44
	32	35	28	23	28	37
	29	42	32	22	13	39
	39	20	45	16	37	48
	47	15	35	9	32	41
	48	8	43	9	34	45
	46	27	43	10	61	51
	42	32	43	7	44	43
	53	27	47	8	53	48
0.015ug/mL MICA + 20% (v/v) EtOH + 800ug/mL DOX	3	23	1	40	9	1
	2	3	1	6	4	1
	9	3	1	44	4	1
	2	2	2	2	3	1
	2	2	2	2	3	2
	2	2	2	2	3	1
	2	2	1	1	3	1
	1	1	1	1	2	1
	1	1	1	1	4	14
20% (v/v) EtOH	0	12	0	12	0	0
	0	1	0	1	0	0
	0	0	0	0	0	0
	0	7	17	4	22	37
	0	4	0	0	0	0
	0	1	0	0	0	0
	0	3	0	0	1	1
	0	0	0	0	0	0
	0	0	0	0	1	0
10% (v/v) EtOH	43	30	50	14	31	37
	34	28	38	16	19	33
	9	20	32	7	9	25
	4	13	30	6	29	30
	26	14	39	11	35	34
	9	6	37	10	26	35
	1	16	39	2	33	29
	19	16	66	8	48	62
	22	19	63	11	31	53
0.0313ug/mL MICA	84	53	59	90	95	41
	83	48	61	98	94	48
	82	41	52	46	92	48
	81	28	61	46	97	4
	105	73	66	52	119	1
	90	83	71	51	119	2
	84	83	68	29	97	3
	85	96	77	32	102	2
	90	106	73	30	108	3
0.015ug/mL MICA	84	22	66	49	29	55
	83	35	73	55	89	65
	87	44	71	59	73	85
	96	65	73	61	106	59
	97	48	75	62	99	57
	90	33	70	11	86	47
	87	103	82	38	103	39
	87	74	77	32	106	33
	73	61	56	2	104	36
800ug/mL DOX	103	55	57	111	102	68
	105	81	60	103	102	64
	111	52	71	84	73	57
	103	33	69	62	99	83
	111	33	78	72	90	85
	105	61	79	102	104	81
	98	74	80	62	96	78
	103	83	86	87	80	75
	109	80	79	76	99	81

## Sheet: Fig. 6
Percent mixed-species biofilm metabolic activity data for Fig. 6
	% metabolic activity
	CA	SA	CA+SA
	7.15316	3.58548	9.40239
	9.576	2.27372	2.23108
	5.76868	3.58548	3.18725
	6.46092	6.99606	3.18725
	7.15316	2.75077	4.91462
	9.576	3.03533	7.91337
	5.76868	5.02727	4.66472
	6.46092	14.1333	1.41608
	14.7567	3.68696	0.598965
	8.16327	2.01739	3.53934
	10.989	3.68696	3.37599
	9.10518	1.6	6.80642
average	8.41097	4.36489	4.26979
stdev	2.60951	3.39543	2.62984
CA = C. albicans
SA = S. aureus
Each value represents a single CFU count

## Sheet: Fig. 7
CFU count data for Fig. 7
CA (mono) DF	SA (mono) DF	CA (poly) DF	SA (poly) DF	CA (mono) OS	SA (mono) OS	CA (poly) OS	SA (poly) OS
150000000	1000000000	600000000	1000000000	0	0	0	1000000000
180000000	1000000000	300000000	1000000000	0	100	0	0
200000000	25000000000	600000000	36000000000	0	0	0	1800000
900000000	30000000000	500000000	40000000000	0	0	0	35000000000
180000000	1000000000	220000000	1000000000	0	1000000000	0	1100000
160000000	1000000000	270000000	1000000000	0	0	0	0
160000000	1000000000	500000000	1000000000	0	130000000	0	0
140000000	1000000000	500000000	1000000000	0	0	0	200
CA = C. albicans
SA = S. aureus
mono = monomicrobial
poly = polymicrobial
DF = drug-free
OS = optimized solution
Each value represents a single CFU count
